# Supplementary material for: Biochemical Differences in Cerebrospinal Fluid between Secondary Progressive and Relapsing–Remitting Multiple Sclerosis
Source: Cells. 2019 Jan 24;8(2):84. doi: 10.3390/cells8020084 (PMC6406712; doi:10.3390/cells8020084)
Supplement: Supplementary file 1 [file cells-08-00084-s001.zip]

Archive with 2 entries (2 files):
- Supplementary information.pdf
- Table S4.xlsx
