# Supplementary material for: Biochemical Differences in Cerebrospinal Fluid between Secondary Progressive and Relapsing–Remitting Multiple Sclerosis
Source: Cells. 2019 Jan 24;8(2):84. doi: 10.3390/cells8020084 (PMC6406712; doi:10.3390/cells8020084)
Supplement: Supplementary file 1 [file cells-08-00084-s001.zip › Table S4.xlsx]

## Sheet: Correlation
Metabolite	Spinal cord	Third ventricle	EDSS	Disease duration	Total T1	Total T2
Caffeine*	0.45	-0.12	-0.21	-0.33	-0.19	-0.14
Citrulline	-0.13	0	0.16	0.11	-0.03	0.07
1-Methyladenosine	-0.14	0.37	0.04	0.44	0.24	0.18
3-Methoxytyramine*	0.39	-0.16	-0.18	-0.23	-0.07	-0.1
4-Acetamidobutanoate	-0.33	0.39	0.23	0.60	0.23	0.1
N-acetylserotonin	-0.27	0.17	0.08	0.39	0.04	-0.04
O-succinyl-homoserine	-0.17	0.47	0.3	0.31	0.37	0.33
N6-(delta2-isopentenyl)-adenine [M+H]	-0.16	0.32	0.19	0.26	0.16	0.24
Trigonelline	-0.07	-0.02	0.03	-0.1	0.19	0.06
5-Hydroxytryptophan	-0.01	0.09	0.17	-0.05	0.08	0.14
Kynurenate	-0.11	0.26	-0.04	0.29	0	0.02
N-Acetylneuraminate	-0.03	-0.06	-0.18	-0.17	-0.19	-0.29
N6-(delta2-isopentenyl)-adenine [M-H]	0	0.23	0.1	0.09	0.01	0.02
N-acetylphenylalanine* [M+H]	0.05	0.1	-0.03	0.16	-0.03	0.01
Deoxyuridine	0.28	-0.35	-0.41	-0.34	-0.32	-0.26
Homogentisate	0.02	0.15	0.13	-0.03	0.1	0.11
5-Hydroxyindoleacetate	0.35	0.03	-0.38	0	-0.12	-0.01
Pipecolate	-0.41	0.38	0.21	0.42	0.19	0.16
N-acetylleucine	-0.21	0.25	0.16	0.15	0.18	0.17
Indole-3-acetate	-0.12	0.26	0.24	0.52	0.31	0.27
Uridine	-0.42	0.23	0.43	0.42	0.27	0.11
Indoxyl sulfate*	0.16	-0.12	-0.21	-0.16	-0.22	-0.25
N-acetyltryptophan*	-0.09	0.45	0.34	0.12	0.3	0.31
Deoxycarnitine	-0.45	0.03	0.27	0.09	-0.12	-0.2
Xanthosine	0.15	0.24	-0.26	0.16	0.05	0.05
Phenylacetate	-0.08	0.33	0.07	0.16	0.16	0.11
Ketoleucine	-0.25	0.48	0.24	0.34	0.27	0.11
L-carnitine	-0.14	0.15	0.23	-0.16	0.04	-0.06
Guanosine	-0.09	0.21	0.14	0.25	0.15	0.11
N-acetylphenylalanine* [M-H]	0.03	-0.08	-0.17	-0.08	-0.15	-0.1
4-Pyridoxate	-0.05	0.27	0.07	0.05	0.04	0.13
4-Hydroxybenzoate	-0.31	0.03	0.12	0.06	0.27	0.07
Thymine	-0.5	0.28	0.42	0.39	0.26	0.08
Glutarylcarnitine	-0.44	0.39	0.52	0.29	0.26	0.18
Biliverdin	-0.46	0.08	0.41	0.32	0.12	-0.03
Ethylmalonate	-0.27	0.26	0.31	0.25	0.02	0.02
Valine	-0.25	0.3	0.31	0.15	0.21	0.13
Methionine	-0.35	0.3	0.44	0.39	0.21	0.16
Glutamine	-0.14	0.27	0.43	0.31	0.27	0.28
3-Methoxytyrosine [M+H]	-0.33	0.27	0.38	0.28	0.23	0.16
Phenylalanine	-0.17	0.23	0.35	0.14	0.16	0.16
Urate	-0.22	0.26	0.23	0.33	0.12	0.1
Tyrosine	-0.23	0.28	0.28	0.13	0.14	0.15
cyclic AMP	-0.18	0.18	0.25	0.14	0.04	-0.06
3, 4-Dihydroxyphenylglycol	-0.27	0.16	0.29	0.19	0.11	0.01
Kynurenine	-0.12	-0.01	0.11	0.01	-0.01	0.07
Isoleucine/Leucine	-0.22	0.24	0.36	0.1	0.12	0.15
3-Methoxytyrosine [M-H]	-0.3	0.2	0.33	0.14	0.09	0.11
4-Guanidinobutanoate	0.16	0.03	-0.01	0.03	0.23	0.38
3-Hydroxymethylglutarate	0	-0.18	-0.28	-0.23	-0.18	-0.23

## Sheet: Sheet1
Metabolite	Spinal cord	Third ventricle	EDSS	Disease duration	Total T1	Total T2
Caffeine*	0.0042	0.4392	0.166	0.0266	0.2082	0.3708
Citrulline	0.4218	0.9978	0.2993	0.479	0.837	0.6714
1-Methyladenosine	0.404	0.0129	0.809	0.0024	0.1216	0.2459
3-Methoxytyramine*	0.0166	0.3119	0.2422	0.1319	0.6598	0.5073
4-Acetamidobutanoate	0.0435	0.0083	0.1268	0	0.1379	0.5319
N-acetylserotonin	0.1056	0.2744	0.6125	0.0072	0.7914	0.8178
O-succinyl-homoserine	0.3025	0.0012	0.0394	0.0362	0.0123	0.0292
N6-(delta2-isopentenyl)-adenine [M+H]	0.3308	0.0326	0.2056	0.0834	0.285	0.1133
Trigonelline	0.6602	0.9175	0.8237	0.5059	0.2063	0.6801
5-Hydroxytryptophan	0.9371	0.5769	0.2547	0.7549	0.6135	0.3782
Kynurenate	0.5283	0.093	0.8138	0.0544	0.9942	0.8866
N-Acetylneuraminate	0.874	0.7144	0.2241	0.261	0.2258	0.0582
N6-(delta2-isopentenyl)-adenine [M-H]	0.9995	0.1251	0.4895	0.5392	0.9728	0.9056
N-acetylphenylalanine* [M+H]	0.7501	0.5337	0.8493	0.2876	0.8224	0.9678
Deoxyuridine	0.0889	0.0188	0.0043	0.0196	0.0348	0.0841
Homogentisate	0.9101	0.3417	0.4021	0.827	0.5239	0.4924
5-Hydroxyindoleacetate	0.0307	0.8387	0.0091	0.9838	0.4242	0.9656
Pipecolate	0.0105	0.0109	0.1657	0.0033	0.224	0.2979
N-acetylleucine	0.1979	0.1003	0.3023	0.3064	0.2336	0.281
Indole-3-acetate	0.4788	0.0879	0.1153	0.0002	0.0417	0.073
Uridine	0.0085	0.1347	0.0027	0.004	0.0812	0.4741
Indoxyl sulfate*	0.3226	0.4311	0.1678	0.3006	0.1542	0.0958
N-acetyltryptophan*	0.6029	0.002	0.0201	0.4162	0.0473	0.0391
Deoxycarnitine	0.0042	0.8252	0.0674	0.5411	0.4481	0.2003
Xanthosine	0.382	0.11	0.0846	0.2971	0.7575	0.7239
Phenylacetate	0.6541	0.0298	0.6452	0.2905	0.3128	0.4939
Ketoleucine	0.1247	0.001	0.1035	0.0202	0.0811	0.4927
L-carnitine	0.3911	0.3384	0.128	0.3025	0.8044	0.7192
Guanosine	0.5789	0.1663	0.3381	0.1004	0.3266	0.4812
N-acetylphenylalanine* [M-H]	0.8735	0.6258	0.2637	0.5907	0.3386	0.537
4-Pyridoxate	0.7516	0.0749	0.6241	0.7608	0.8178	0.3933
4-Hydroxybenzoate	0.0547	0.8665	0.4121	0.7046	0.0773	0.6627
Thymine	0.0015	0.064	0.0034	0.007	0.0859	0.6245
Glutarylcarnitine	0.0055	0.0086	0.0002	0.0485	0.0937	0.2313
Biliverdin	0.0033	0.5885	0.0046	0.033	0.4275	0.8341
Ethylmalonate	0.105	0.0893	0.0352	0.0943	0.8817	0.9071
Valine	0.1326	0.0476	0.0342	0.3285	0.1778	0.4172
Methionine	0.0293	0.0446	0.0023	0.0079	0.1644	0.3145
Glutamine	0.4164	0.0742	0.0028	0.0356	0.075	0.0652
3-Methoxytyrosine [M+H]	0.0437	0.0774	0.0097	0.0622	0.1368	0.297
Phenylalanine	0.2959	0.1409	0.0179	0.3409	0.296	0.3074
Urate	0.1871	0.0832	0.121	0.0241	0.4213	0.5129
Tyrosine	0.1631	0.0634	0.064	0.3889	0.3691	0.3315
cyclic AMP	0.2838	0.2478	0.0883	0.3502	0.7949	0.7171
3, 4-Dihydroxyphenylglycol	0.0964	0.3032	0.0498	0.2019	0.4956	0.9315
Kynurenine	0.4849	0.9565	0.4862	0.9267	0.926	0.6304
Isoleucine/Leucine	0.1875	0.1209	0.0149	0.5178	0.4213	0.3296
3-Methoxytyrosine [M-H]	0.0697	0.1988	0.0269	0.3677	0.5818	0.4971
4-Guanidinobutanoate	0.3385	0.8687	0.9217	0.8483	0.1403	0.0102
3-Hydroxymethylglutarate	0.9849	0.2546	0.0575	0.1274	0.2512	0.1336
